# Supplementary material for: Prognostic Role of CA-125 Elimination Rate Constant (KELIM) in Patients with Advanced Epithelial Ovarian Cancer Who Received PARP Inhibitors
Source: Cancers (Basel). 2024 Jun 26;16(13):2339. doi: 10.3390/cancers16132339 (PMC11240593; doi:10.3390/cancers16132339)
Supplement: Supplementary file 1 [file cancers-16-02339-s001.zip]

Archive with 1 entries (1 files):
- cancers-3026722-supplementary.pdf
